# Supplementary material for: Mechanistically Coupled PK (MCPK) Model to Describe Enzyme Induction and Occupancy Dependent DDI of Dabrafenib Metabolism
Source: Pharmaceutics. 2022 Jan 28;14(2):310. doi: 10.3390/pharmaceutics14020310 (PMC8875124; doi:10.3390/pharmaceutics14020310)
Supplement: Supplementary file 1 [file pharmaceutics-14-00310-s001.zip]

Archive with 15 entries (13 files):
- pharmaceutics-1479084-supplementary/
- pharmaceutics-1479084-supplementary/Supplementary_Information/
- pharmaceutics-1479084-supplementary/Supplementary_Information/Supplemental_Information_S1.pdf
- pharmaceutics-1479084-supplementary/Supplementary_Information/Supplemental_Information_S2.pdf
- pharmaceutics-1479084-supplementary/Supplementary_Information/Supplemental_Information_S3.pdf
- pharmaceutics-1479084-supplementary/Supplementary_Information/Supplemental_Information_S4.pdf
- pharmaceutics-1479084-supplementary/Supplementary_Information/Supplemental_Information_S5.pdf
- pharmaceutics-1479084-supplementary/Supplementary_Information/Supplemental_Information_S6.mp4
- pharmaceutics-1479084-supplementary/Supplementary_Information/Supplemental_Information_S7.xlsx
- pharmaceutics-1479084-supplementary/Supplementary_Information/Supplementary_Code_1.m
- pharmaceutics-1479084-supplementary/Supplementary_Information/Supplementary_Code_2.m
- pharmaceutics-1479084-supplementary/Supplementary_Information/Supplementary_Code_3.m
- pharmaceutics-1479084-supplementary/Supplementary_Information/Supplementary_Code_4.m
- pharmaceutics-1479084-supplementary/Supplementary_Information/Supplementary_Code_5.m
- pharmaceutics-1479084-supplementary/Supplementary_Information/Supplementary_Code_6.R
