# Supplementary material for: Mechanistically Coupled PK (MCPK) Model to Describe Enzyme Induction and Occupancy Dependent DDI of Dabrafenib Metabolism
Source: Pharmaceutics. 2022 Jan 28;14(2):310. doi: 10.3390/pharmaceutics14020310 (PMC8875124; doi:10.3390/pharmaceutics14020310)
Supplement: Supplementary file 1 [file pharmaceutics-14-00310-s001.zip › pharmaceutics-1479084-supplementary/Supplementary_Information/Supplemental_Information_S7.xlsx]

## Sheet: G1
	CD2-1	CD2-2	CD2-3	CD2-1b		CD4-1	CD4-3	CD4-2	CD4-2b		CD6-1	CD6-2	CD6-3			CD8-2a	CD8-1	CD8-3	CD8-2b
	982.269	516.065	412.976	713.872		2759.81	2525.61	818.354	1123.21		3665.54	4553.91	3477.01			3389.34	5898.43	4218.68	3792.54
	1001.14	523.557	410.052	709.093		2834.98	2595.88	831.429	1122.97		3723.64	4643.07	3581.49			3429.37	5957.52	4303.64	3769.08
	1007.07	527.164	437.144	741.956		2859.87	2665.56	827.296	1126.75		3794.48	4741.19	3657.86			3511.16	6002.38	4407.75	3794.26
	1006.23	520.58	460.93	748.761		2902.2	2704.44	839.208	1137.22		3873.64	4818.45	3754.83			3584.14	6090.06	4500.61	3827.24
	996.926	516.703	470.308	758.188		2931.79	2734.44	850.184	1144.42		3961.43	4880.4	3830.61			3655.7	6161.19	4570.34	3855.61
	999.672	522.384	490.192	766.237		2946.16	2768.04	860.361	1152.25		4058.85	4930.89	3898.35			3725.52	6228.49	4644.34	3883.17
	1021.83	523.96	507.285	777.785		2967.89	2786.87	865.423	1156.32		4152.37	4986.17	3957.99			3776.02	6301.1	4700.1	3910.37
	1011.46	523.373	528.021	789.013		2983.64	2799.12	867.077	1168.99		4271.02	5026.3	4006.92			3817.37	6353.62	4748.4	3936.04
	1019.73	528.113	534.925	798.086		2989.64	2812.94	881.894	1170.71		4366.8	5047.35	4042.16			3848.58	6424.96	4771.91	3959.3
	1001.13	545.062	554.905	809.653		3009.14	2822.17	892.828	1182.34		4463.07	5076.99	4082.74			3899.16	6471.25	4795.43	3988.91
	1082.63	599.225	624.794	881.234		3096.08	2899.67	969.611	1253.36		4621.71	5162.71	4187.78			4000.32	6540.88	4871.92	4095.29
	1011.83	531.471	493.776	772.171		2934.66	2737.7	863.97	1158.05		4086.6	4897.04	3861.61			3694.24	6220.9	4593.92	3891.98
	spaltenwert	CD2:	599.139	151.03		spaltenwert	CD4:	2836.18	139.267		spaltenwert	CD6:	4281.75	544.602		spaltenwert	CD8:	4902.27	1194.68
	Alle werte	CD2:	599.139	133.833		Alle werte	CD4:	2836.18	140.802		Alle werte	CD6:	4281.75	512.052		Alle werte	CD8:	4902.27	1006.64
	Fehler %			0.252079		Fehler %			0.0491036		Fehler %			0.127191		Fehler %			0.2437
	PEG2-1	PEG2-2	PEG2-3b	PEG2-3a		PEG4-1	PEG4-2	PEG4-3	PEG4-1b		PEG6-1	PEG6-2	PEG6-3			PEG8-1	PEG8-2	PEG8-3b	PEG8-3
	556.958	375.798	275.531	262.559		1702.45	1108.08	1105.97	1699.62		1941.26	2027.41	2148.31			3740.98	2695.44	2593.61	1902.87
	556.415	392.101	276.385	262.424		1668.78	1125.95	1093.01	1678.67		1880.44	2085.93	2076.23			3650.48	2575.48	2423.97	1802.62
	562.19	404.377	276.647	267.611		1697.46	1188.67	1110.14	1698.48		1972.8	2255.14	2163.96			3749.4	2637.45	2440.97	1828.72
	563.274	414.766	280.043	265.857		1736.39	1274.79	1147.46	1731.56		2122.79	2494.36	2281.68			3915.21	2760.75	2556.23	1952.57
	567.835	419.252	279.698	267.197		1798.25	1367.12	1173.25	1787.89		2282.18	2752.81	2421.42			4213.22	2923.17	2723.29	2152.82
	570.161	429.135	281.829	275.351		1859.03	1484.18	1207.39	1859.61		2450.42	3043.84	2581.64			4569.74	3098.29	2954.66	2392.36
	576.719	443.173	283.562	273.516		1998.29	1582.53	1244.03	1951.55		2617.64	3337.77	2766.99			4983.47	3307.87	3239.05	2666.41
	592.497	455.606	286.167	269.933		2060.1	1700.33	1277.95	2072.88		2788.18	3644.17	2987.06			5424.59	3554.85	3553.56	2943.5
	603.82	461.285	285.982	279.935		2183.86	1825.22	1316.67	2216.56		2987.03	3972.55	3232.3			5904.53	3833.22	3855.32	3209.52
	619.362	478.337	300.19	290.431		2334.14	1962.32	1331.67	2388.84		3213.45	4331.59	3499.23			6423.77	4133.06	4144.37	3491.73
	702.137	555.312	366.269	350.466		2587.76	2174.63	1422.01	2628.54		3530.76	4760.37	3840.21			7047.05	4527.36	4492.3	3844.21
	588.306	439.013	290.209	278.662		1966.05	1526.71	1220.87	1974.02		2526.09	3155.09	2727.18			4874.77	3276.99	3179.76	2562.48
	spaltenwert	PEG2:	439.176	149.049		spaltenwert	PEG4:	1571.21	374.576		spaltenwert	PEG6:	2802.79	302.572		spaltenwert	PEG8:	3777.17	951.786
	Alle werte	PEG2:	439.176	129.697		Alle werte	PEG4:	1571.21	409.901		Alle werte	PEG6:	2802.79	742.047		Alle werte	PEG8:	3777.17	1167.7
	Fehler %			0.339382		Fehler %			0.2384		Fehler %			0.107954		Fehler %			0.251984
	End Result					End Result
	Linker	polymer conc	mean	Std (Spalte)		Linker	polymer conc	max	min	mean
	CD	2	599.139	151.03		CD2	2	750.17	448.109	599.139
	CD	4	2836.18	139.267		CD4	4	2975.45	2696.91	2836.18
	CD	6	4281.75	544.602		CD6	6	4826.35	3737.15	4281.75
	CD	8	4902.27	1194.68		CD8	8	6096.95	3707.58	4902.27
	PEG	2	439.176	149.049		PEG2	2	588.225	290.128	439.176
	PEG	4	1571.21	374.576		PEG4	4	1945.78	1196.63	1571.21
	PEG	6	2802.79	302.572		PEG6	6	3105.36	2500.21	2802.79
	PEG	8	3777.17	951.786		PEG8	8	4728.96	2825.39	3777.17

## Sheet: RAW ALL
		3.14159												dyn viscosity
	Freq [rad/s]	G' [Pa]	G'' [Pa]	tan delta [rad]	eta* [Pa-s]	delta [°]	delta [rad]	tan delta [rad]	sigma^0 [Pa]	sigma^0 [Pa]	M [N*m]	G' [Pa]	G'' [Pa]	eta' [Pa*s]	eta'' [Pa*s]	eta* [Pa*s]	strain rate	eta [Pa*s]		Freq [rad/s]	G' [Pa]	G'' Pa	tan Delta	ta*Pa-s	Phase Angle			Freq [rad/s]	G' [Pa]	G'' Pa	tan Delta	ta*Pa-s	Phase Angle			Freq [rad/s]	G' [Pa]	G'' Pa	tan Delta	ta*Pa-s	Phase Angle
CD2-1	1	982.269	99.4407	0.101236	987.29	5.78068	0.100892	0.101236	19.7458	19.7458	1.98506e-06	982.269	99.4407	99.4407	982.269	987.29	5.10204	3.87018	CD4-1	1	2759.81	290.213	0.105157	2775.03	6.00299		CD6-1	1	3665.54	455.492	0.124263	3693.73	7.08344		CD8-1	1	5898.43	678.666	0.115059	5937.35	6.56351
	1.58489	1001.14	11.6493	0.0116361	631.718	0.666669	0.0116356	0.0116361	20.0241	20.0241	2.01304e-06	1001.14	11.6493	7.35023	631.675	631.718	8.08619	6.22027		1.58489	2834.98	254.245	0.0896814	1795.93	5.12466			1.58489	3723.64	472.926	0.127007	2368.33	7.23819			1.58489	5957.52	695.505	0.116744	3784.47	6.6588
	2.51189	1007.07	0.622159	0.000617788	400.923	0.0353967	0.000617788	0.000617788	20.1415	20.1415	2.02484e-06	1007.07	0.622159	0.247686	400.923	400.923	12.8157	9.91625		2.51189	2859.87	217.98	0.0762202	1141.84	4.35867			2.51189	3794.48	487.047	0.128357	1523	7.31431			2.51189	6002.38	666.421	0.111026	2404.27	6.33538
h in mm	3.98107	1006.23	-4.22481	-0.00419863	252.757	-0.240562	-0.00419861	-0.00419863	20.1249	20.1249	2.02317e-06	1006.23	-4.22481	-1.06122	252.755	252.757	20.3116	15.7032		3.98107	2902.2	186.453	0.0642454	730.504	3.67594			3.98107	3873.64	498.415	0.128668	981.035	7.33187			3.98107	6090.06	620.884	0.10195	1537.68	5.82122
0.784	6.30957	996.926	3.04123	0.00305061	158.003	0.174787	0.0030506	0.00305061	19.9386	19.9386	2.00445e-06	996.926	3.04123	0.482003	158.002	158.003	32.1917	24.6576		6.30957	2931.79	147.244	0.050223	465.244	2.87515			6.30957	3961.43	498.432	0.125821	632.795	7.17134			6.30957	6161.19	574.05	0.093172	980.712	5.32299
strain	10	999.672	10.0446	0.0100479	99.9723	0.575682	0.0100476	0.0100479	19.9945	19.9945	2.01006e-06	999.672	10.0446	1.00446	99.9672	99.9723	51.0204	39.1891		10	2946.16	121.52	0.0412469	294.866	2.36194			10	4058.85	487.277	0.120053	408.799	6.84576			10	6228.49	522.55	0.0838967	625.037	4.7957
0.02	15.8489	1021.83	4.64741	0.00454813	64.4736	0.260587	0.0045481	0.00454813	20.4367	20.4367	2.05453e-06	1021.83	4.64741	0.293231	64.4729	64.4736	80.8619	63.4845		15.8489	2967.89	103.466	0.0348617	187.375	1.99662			15.8489	4152.37	486.029	0.117049	263.785	6.67601			15.8489	6301.1	472.032	0.0749126	398.686	4.28418
angle [Rad]	25.1189	1011.46	12.1157	0.0119785	40.2697	0.686284	0.0119779	0.0119785	20.2306	20.2306	2.0338e-06	1011.46	12.1157	0.482336	40.2669	40.2697	128.157	99.6013		25.1189	2983.64	84.267	0.028243	118.828	1.61777			25.1189	4271.02	464.298	0.108709	171.034	6.20421			25.1189	6353.62	418.494	0.065867	253.49	3.76846
0.00392	39.8107	1019.73	8.11471	0.0079577	25.6153	0.455933	0.00795753	0.0079577	20.3953	20.3953	2.05036e-06	1019.73	8.11471	0.203832	25.6145	25.6153	203.116	159.142		39.8107	2989.64	80.8219	0.027034	75.1239	1.54855			39.8107	4366.8	452.748	0.10368	110.277	5.91926			39.8107	6424.96	372.436	0.057967	161.659	3.31755
angle [°]	63.0957	1001.13	1.68251	0.00168061	15.8668	0.0962918	0.00168061	0.00168061	20.0226	20.0226	2.01289e-06	1001.13	1.68251	0.0266659	15.8668	15.8668	321.917	247.615		63.0957	3009.14	59.9626	0.0199268	47.7012	1.14157			63.0957	4463.07	425.973	0.0954439	71.0564	5.45202			63.0957	6471.25	348.916	0.0539178	102.711	3.08627
0.224599	100	1082.63	-9.0163	-0.00832811	10.8267	-0.477155	-0.00832792	-0.00832812	21.6534	21.6534	2.17684e-06	1082.63	-9.0163	-0.090163	10.8263	10.8267	510.204	424.407		100	3096.08	47.5695	0.0153645	30.9644	0.88025			100	4621.71	392.218	0.0848643	46.3833	4.85074			100	6540.88	309.128	0.0472609	65.4818	2.70584
						0.223391
CD2-2	1	516.065	0.668957	0.00129627	516.066	0.0742705													CD4-2	1	818.354	44.5764	0.0544708	819.567	3.11787		CD6-2	1	4553.91	505.791	0.111067	4581.91	6.33772		CD8-2	1	3389.34	694.954	0.205041	3459.85	11.5874
	1.58489	523.557	1.67655	0.00320222	330.344	0.183473														1.58489	831.429	43.4793	0.0522946	525.313	2.99354			1.58489	4643.07	489.07	0.105333	2945.79	6.01298			1.58489	3429.37	705.53	0.205732	2209.1	11.6254
h in mm	2.51189	527.164	-3.42049	-0.00648848	209.872	-0.371757														2.51189	827.296	47.858	0.0578487	329.903	3.3108			2.51189	4741.19	439.858	0.0927736	1895.61	5.30037			2.51189	3511.16	693.18	0.197422	1424.8	11.1678
0.827	3.98107	520.58	7.69134	0.0147746	130.778	0.846459														3.98107	839.208	37.5943	0.0447973	211.011	2.56498			3.98107	4818.45	390.825	0.08111	1214.32	4.63711			3.98107	3584.14	672.231	0.187557	915.994	10.6228
strain	6.30957	516.703	2.04029	0.00394867	81.8925	0.226241														6.30957	850.184	37.1857	0.0437384	134.874	2.50443			6.30957	4880.4	340.791	0.0698285	775.374	3.99439			6.30957	3655.7	635.374	0.173803	588.075	9.85971
0.05	10	522.384	4.56517	0.0087391	52.2404	0.500701														10	860.361	39.0239	0.0453575	86.1246	2.59702			10	4930.89	292.348	0.0592892	493.955	3.39305			10	3725.52	604.46	0.162248	377.424	9.21584
angle [Rad]	15.8489	523.96	3.75892	0.00717407	33.0605	0.411037														15.8489	865.423	39.6687	0.0458374	54.6618	2.62445			15.8489	4986.17	249.591	0.0500567	315	2.86565			15.8489	3776.02	571.354	0.151311	240.963	8.60422
0.0103375	25.1189	523.373	2.15548	0.00411844	20.836	0.235968														25.1189	867.077	41.4183	0.0477678	34.5583	2.73481			25.1189	5026.3	214.117	0.0425994	200.282	2.43929			25.1189	3817.37	544.489	0.142634	153.51	8.1176
angle [°]	39.8107	528.113	2.68444	0.00508308	13.2658	0.291236														39.8107	881.894	35.8972	0.0407047	22.1705	2.33092			39.8107	5047.35	182.061	0.0360706	126.866	2.0658			39.8107	3848.58	506.099	0.131503	97.5042	7.49157
0.592295	63.0957	545.062	-0.287717	-0.00052786	8.63865	-0.0302441														63.0957	892.828	37.8638	0.0424088	14.1631	2.42839			63.0957	5076.99	162.673	0.0320413	80.5062	1.8352			63.0957	3899.16	485.125	0.124418	62.2739	7.09218
	100	599.225	-3.88737	-0.00648734	5.99237	-0.371692														100	969.611	40.2032	0.0414632	9.70444	2.37431			100	5162.71	134.004	0.0259561	51.6445	1.48684			100	4000.32	458.984	0.114737	40.2656	6.54531
						0.181427
CD2-3	1	412.976	54.3174	0.131527	416.533	7.49292													CD4-3	1	2525.61	262.548	0.103954	2539.22	5.93484		CD6-3	1	3477.01	586.744	0.168749	3526.17	9.57839		CD8-3	1	4218.68	661.198	0.156731	4270.18	8.90757
	1.58489	410.052	71.1528	0.173521	262.591	9.84402														1.58489	2595.88	222.875	0.0858571	1643.91	4.90721			1.58489	3581.49	571.169	0.159478	2288.32	9.06112			1.58489	4303.64	670.979	0.15591	2748.22	8.86163
h in mm	2.51189	437.144	86.5977	0.198099	177.412	11.2051														2.51189	2665.56	183.77	0.0689424	1063.7	3.94387			2.51189	3657.86	558.693	0.152738	1473.11	8.68412			2.51189	4407.75	659.609	0.149647	1774.3	8.511
0.731	3.98107	460.93	69.1655	0.150057	117.077	8.53394														3.98107	2704.44	155.494	0.0574957	680.447	3.29064			3.98107	3754.83	519.143	0.13826	952.142	7.87183			3.98107	4500.61	633.46	0.14075	1141.64	8.01175
strain	6.30957	470.308	68.8896	0.146478	75.3342	8.33329														6.30957	2734.44	119.331	0.04364	433.791	2.4988			6.30957	3830.61	482.298	0.125906	611.905	7.17613			6.30957	4570.34	615.934	0.134767	730.899	7.67536
0.05	10	490.192	60.7915	0.124015	49.3948	7.06947														10	2768.04	93.8027	0.0338877	276.963	1.94088			10	3898.35	441.04	0.113135	392.322	6.45471			10	4644.34	585.975	0.12617	468.116	7.191
angle [Rad]	15.8489	507.285	56.1555	0.110698	32.203	6.31682														15.8489	2786.87	70.6672	0.0253571	175.896	1.45255			15.8489	3957.99	407.501	0.102957	251.052	5.87827			15.8489	4700.1	556.412	0.118383	298.627	6.75142
0.0091375	25.1189	528.021	55.4488	0.105012	21.1365	5.9948														25.1189	2799.12	56.7082	0.0202593	111.458	1.16061			25.1189	4006.92	371.579	0.0927344	160.203	5.29813			25.1189	4748.4	524.121	0.110378	190.185	6.29872
angle [°]	39.8107	534.925	46.3022	0.0865584	13.4869	4.9471														39.8107	2812.94	41.158	0.0146317	70.6654	0.838273			39.8107	4042.16	345.338	0.0854341	101.904	4.88316			39.8107	4771.91	504.24	0.105668	120.532	6.03197
0.52354	63.0957	554.905	52.1689	0.0940142	8.83342	5.37083														63.0957	2822.17	45.6448	0.0161736	44.7343	0.9266			63.0957	4082.74	319.319	0.078212	64.9046	4.47211			63.0957	4795.43	493.719	0.102956	76.4042	5.87823
	100	624.794	37.8685	0.0606095	6.25941	3.46843														100	2899.67	37.1828	0.0128231	28.9991	0.734671			100	4187.78	282.823	0.0675353	41.9731	3.86362			100	4871.92	456.223	0.0936434	48.9323	5.34977
						7.14334
CD2-1b	1	713.872	73.7439	0.103301	717.671	5.89781													CD4-2b	1	1123.21	66.6162	0.0593089	1125.18	3.39417										CD8-2b	1	3792.54	458.574	0.120915	3820.17	6.89442
	1.58489	709.093	93.3565	0.131656	451.269	7.50021														1.58489	1122.97	66.8167	0.0594997	709.802	3.40507											1.58489	3769.08	493.816	0.131018	2398.45	7.46424
	2.51189	741.956	69.6081	0.0938171	296.675	5.35964														2.51189	1126.75	67.8379	0.0602068	449.379	3.44544											2.51189	3794.26	489.679	0.129058	1523.05	7.3538
	3.98107	748.761	65.7338	0.0877902	188.804	5.01714														3.98107	1137.22	71.5771	0.0629403	286.223	3.60146											3.98107	3827.24	482.303	0.126018	968.964	7.18246
	6.30957	758.188	59.1199	0.0779753	120.529	4.45863														6.30957	1144.42	64.2694	0.0561591	181.664	3.2143											6.30957	3855.61	469.761	0.121838	615.592	6.94658
	10	766.237	56.176	0.0733142	76.8293	4.19309														10	1152.25	59.0031	0.0512069	115.376	2.93138											10	3883.17	457.485	0.117812	391.002	6.71917
	15.8489	777.785	54.883	0.0705632	49.1969	4.03629														15.8489	1156.32	59.4392	0.0514037	73.0553	2.94263											15.8489	3910.37	441.81	0.112984	248.297	6.44618
	25.1189	789.013	48.5018	0.0614715	31.4705	3.51763														25.1189	1168.99	54.3113	0.0464601	46.5885	2.66005											25.1189	3936.04	426.65	0.108396	157.614	6.18647
	39.8107	798.086	46.0974	0.0577599	20.0804	3.30573														39.8107	1170.71	51.549	0.0440322	29.4355	2.52123											39.8107	3959.3	414.196	0.104613	99.9959	5.97218
	63.0957	809.653	46.823	0.0578309	12.8536	3.30978														63.0957	1182.34	43.9541	0.0371754	18.7518	2.12901											63.0957	3988.91	410.788	0.102983	63.5542	5.87974
	100	881.234	38.0733	0.0432045	8.82056	2.4739														100	1253.36	41.7552	0.0333146	12.5406	1.90808											100	4095.29	389.992	0.0952293	41.1382	5.43983
						4.46089
	Freq [rad/s]	G' [Pa]	G'' Pa	tan Delta	ta*Pa-s	Phase Angle														Freq [rad/s]	G' [Pa]	G'' Pa	tan Delta	ta*Pa-s	Phase Angle
PEG2-1	1	556.958	57.4052	0.103069	559.909	5.88464													PEG4-1	1	1702.45	520.914	0.30598	1780.36	17.013		PEG6-1	1	1941.26	1274.76	0.656667	2322.4	33.2916		PEG8-1	1	3740.98	2354.82	0.629466	4420.41	32.189
	1.58489	556.415	51.2758	0.092154	352.561	5.26516														1.58489	1668.78	535.649	0.320982	1105.84	17.7957			1.58489	1880.44	1326.93	0.705649	1452.13	35.2087			1.58489	3650.48	2487.96	0.681544	2787.37	34.2762
	2.51189	562.19	53.7086	0.0955346	224.831	5.45717														2.51189	1697.46	545.888	0.32159	709.857	17.8273			2.51189	1972.8	1352.98	0.685819	952.342	34.4431			2.51189	3749.4	2600.56	0.693592	1816.56	34.7449
	3.98107	563.274	54.2857	0.0963753	142.144	5.50489														3.98107	1736.39	558.485	0.321635	458.167	17.8296			3.98107	2122.79	1360.4	0.640855	633.321	32.654			3.98107	3915.21	2680.97	0.684758	1191.93	34.4017
	6.30957	567.835	63.319	0.111509	90.5536	6.36274														6.30957	1798.25	578.703	0.321815	299.398	17.8389			6.30957	2282.18	1331.45	0.58341	418.757	30.2597			6.30957	4213.22	2736.72	0.649556	796.255	33.006
	10	570.161	60.1722	0.105535	57.3327	6.02443														10	1859.03	591.521	0.318188	195.087	17.6505			10	2450.42	1295.86	0.528832	277.197	27.8713			10	4569.74	2739.75	0.599542	532.811	30.9445
	15.8489	576.719	62.0357	0.107567	36.5984	6.13951														15.8489	1998.29	628.217	0.314378	132.167	17.452			15.8489	2617.64	1251.37	0.478052	183.064	25.5502			15.8489	4983.47	2691.75	0.540137	357.372	28.3751
	25.1189	592.497	71.8746	0.121308	23.7607	6.91663														25.1189	2060.1	637.223	0.309317	85.8477	17.1877			25.1189	2788.18	1223.2	0.438707	121.211	23.6874			25.1189	5424.59	2601.27	0.479533	239.503	25.6193
	39.8107	603.82	75.2297	0.12459	15.2845	7.10186														39.8107	2183.86	646.407	0.295993	57.2087	16.4884			39.8107	2987.03	1192.57	0.399249	80.7899	21.7643			39.8107	5904.53	2486.12	0.421054	160.926	22.8337
	63.0957	619.362	84.2605	0.136044	9.90664	7.74719														63.0957	2334.14	657.23	0.281572	38.4322	15.7257			63.0957	3213.45	1169.09	0.363813	54.1955	19.992			63.0957	6423.77	2329.9	0.3627	108.3	19.9357
	100	702.137	80.2388	0.114278	7.06707	6.51936														100	2587.76	632.205	0.244306	26.6387	13.7288			100	3530.76	1116.27	0.316157	37.0301	17.5447			100	7047.05	2093.09	0.297017	73.5132	16.5423
PEG2-2	1	375.798	51.9848	0.138332	379.376	7.87585													PEG4-2	1	1108.08	558.128	0.503687	1240.71	26.7338		PEG6-2	1	2027.41	1619.95	0.799022	2595.12	38.6256		PEG8-2	1	2695.44	1569.74	0.58237	3119.21	30.2153
	1.58489	392.101	44.9001	0.114511	249.016	6.53257														1.58489	1125.95	590.299	0.524266	802.141	27.6665			1.58489	2085.93	1697.79	0.813928	1696.98	39.1431			1.58489	2575.48	1698.74	0.659585	1946.67	33.4082
	2.51189	404.377	41.5415	0.10273	161.833	5.86539														2.51189	1188.67	604.653	0.508682	530.922	26.9616			2.51189	2255.14	1745.19	0.773873	1135.22	37.7353			2.51189	2637.45	1708.68	0.647854	1251.08	32.9373
	3.98107	414.766	41.0419	0.0989521	104.693	5.65114														3.98107	1274.79	611.653	0.479806	355.165	25.632			3.98107	2494.36	1781.45	0.714194	769.941	35.5342			3.98107	2760.75	1706.55	0.618147	815.264	31.7222
	6.30957	419.252	36.7233	0.0875923	66.7014	5.00589														6.30957	1367.12	607.675	0.444494	237.114	23.9649			6.30957	2752.81	1773.53	0.644261	518.998	32.7921			6.30957	2923.17	1694.98	0.579841	535.541	30.1069
	10	429.135	37.1398	0.0865456	43.0739	4.94638														10	1484.18	605.684	0.408094	160.301	22.2001			10	3043.84	1728.34	0.567817	350.031	29.5886			10	3098.29	1671.07	0.539353	352.021	28.3403
	15.8489	443.173	35.6462	0.0804341	28.0526	4.59863														15.8489	1582.53	596.217	0.37675	106.702	20.6439			15.8489	3337.77	1666.83	0.499384	235.399	26.5368			15.8489	3307.87	1641.21	0.496153	232.989	26.3884
	25.1189	455.606	33.864	0.0743275	18.188	4.25083														25.1189	1700.33	577.56	0.339674	71.49	18.7613			25.1189	3644.17	1586.36	0.435314	158.227	23.5242			25.1189	3554.85	1604.72	0.451416	155.272	24.2952
	39.8107	461.285	39.6956	0.0860544	11.6298	4.91843														39.8107	1825.22	570.751	0.312702	48.0368	17.3646			39.8107	3972.55	1508.65	0.37977	106.739	20.7953			39.8107	3833.22	1562.79	0.407696	103.981	22.1805
	63.0957	478.337	34.8627	0.0728832	7.60124	4.16853														63.0957	1962.32	549.055	0.279798	32.2952	15.6315			63.0957	4331.59	1394.05	0.321833	72.1188	17.8399			63.0957	4133.06	1492.01	0.360993	69.6421	19.8492
	100	555.312	26.7103	0.0480996	5.55954	2.75378														100	2174.63	524.127	0.241018	22.369	13.5509			100	4760.37	1231.35	0.258668	49.1705	14.5027			100	4527.36	1366.85	0.301908	47.2919	16.7995
PEG2-3	1	262.559	4.73991	0.0180528	262.601	1.03423													PEG4-3	1	1105.97	201.103	0.181833	1124.11	10.3057		PEG6-3	1	2148.31	1085.68	0.505365	2407.06	26.8104		PEG8-3	1	1902.87	1349.36	0.709119	2332.74	35.3412
	1.58489	262.424	11.0555	0.0421284	165.725	2.41235														1.58489	1093.01	216.265	0.197862	703.013	11.1921			1.58489	2076.23	1176.69	0.566746	1505.77	29.5422			1.58489	1802.62	1482.25	0.822272	1472.51	39.4295
	2.51189	267.611	11.3429	0.0423859	106.634	2.42708														2.51189	1110.14	208.095	0.187449	449.653	10.6168			2.51189	2163.96	1184.02	0.547153	982.013	28.6854			2.51189	1828.72	1547.08	0.845991	953.604	40.2309
	3.98107	265.857	-1.61394	-0.00607072	66.7815	-0.347822														3.98107	1147.46	204.742	0.178432	292.78	10.1169			3.98107	2281.68	1179.04	0.51674	645.129	27.3272			3.98107	1952.57	1599.95	0.819406	634.089	39.3314
	6.30957	267.197	5.01765	0.0187788	42.3553	1.07582														6.30957	1173.25	190.721	0.162558	188.388	9.23313			6.30957	2421.42	1175.67	0.485528	426.611	25.8979			6.30957	2152.82	1630.7	0.757475	428.033	37.143
	10	275.351	5.07641	0.0184361	27.5397	1.05619														10	1207.39	183.069	0.151624	122.119	8.62174			10	2581.64	1166.96	0.452023	283.313	24.3241			10	2392.36	1636.53	0.684065	289.855	34.3747
	15.8489	273.516	6.12565	0.0223959	17.262	1.28298														15.8489	1244.03	161.024	0.129437	79.148	7.37521			15.8489	2766.99	1160.48	0.4194	189.318	22.7532			15.8489	2666.41	1596.96	0.598916	196.105	30.9181
	25.1189	269.933	6.36618	0.0235843	10.7492	1.35103														25.1189	1277.95	143.802	0.112525	51.1972	6.4202			25.1189	2987.06	1136.98	0.380636	127.24	20.8386			25.1189	2943.5	1525.52	0.518266	131.985	27.3962
	39.8107	279.935	8.15073	0.0291166	7.03462	1.66778														39.8107	1316.67	119.34	0.090638	33.2087	5.17902			39.8107	3232.3	1102.07	0.340954	85.7812	18.827			39.8107	3209.52	1448.65	0.45136	88.4512	24.2925
	63.0957	290.431	12.1046	0.0416781	4.60701	2.3866														63.0957	1331.67	103.503	0.077724	21.1693	4.44432			63.0957	3499.23	1027.94	0.293763	57.8024	16.3708			63.0957	3491.73	1367.8	0.391727	59.4346	21.3916
	100	350.466	7.79061	0.0222293	3.50553	1.27343														100	1422.01	91.0083	0.0639996	14.2492	3.66191			100	3840.21	914.782	0.238211	39.4767	13.3988			100	3844.21	1278.65	0.332617	40.5128	18.398
PEG2-3b	1	275.531	4.51563	0.0163888	275.568	0.938925													PEG4-1	1	1699.62	437.121	0.257188	1754.93	14.4232										PEG8-3b	1	2593.61	1529.42	0.589686	3010.97	30.5273
10% strain	1.58489	276.385	5.76935	0.0208744	174.425	1.19584														1.58489	1678.67	465.341	0.277208	1099.11	15.4938											1.58489	2423.97	1635.23	0.674609	1844.9	34.004
	2.51189	276.647	1.95095	0.00705214	110.138	0.404051														2.51189	1698.48	487.612	0.287087	703.491	16.0181											2.51189	2440.97	1688.41	0.691695	1181.58	34.6714
	3.98107	280.043	5.54955	0.0198168	70.3575	1.13527														3.98107	1731.56	512.012	0.295694	453.564	16.4727											3.98107	2556.23	1738.59	0.680137	776.535	34.2211
	6.30957	279.698	5.61666	0.0200812	44.338	1.15041														6.30957	1787.89	550.378	0.307837	296.483	17.1103											6.30957	2723.29	1776.24	0.652239	515.305	33.114
	10	281.829	7.14913	0.0253669	28.192	1.4531														10	1859.61	587.89	0.316137	195.032	17.5437											10	2954.66	1800.48	0.609368	346.002	31.3568
	15.8489	283.562	7.98264	0.0281513	17.8987	1.61252														15.8489	1951.55	613.058	0.31414	129.067	17.4396											15.8489	3239.05	1790.38	0.552747	233.513	28.9315
	25.1189	286.167	7.39749	0.0258503	11.3963	1.48078														25.1189	2072.88	637.72	0.307649	86.34	17.1004											25.1189	3553.56	1720.41	0.484138	157.177	25.8334
	39.8107	285.982	7.27807	0.0254494	7.18586	1.45783														39.8107	2216.56	657.297	0.296539	58.074	16.5171											39.8107	3855.32	1606.93	0.416807	104.917	22.6267
	63.0957	300.19	9.29716	0.0309709	4.75998	1.77393														63.0957	2388.84	649.284	0.271799	39.2342	15.2056											63.0957	4144.37	1482.16	0.357633	69.758	19.6787
	100	366.269	6.93628	0.0189377	3.66334	1.08492														100	2628.54	627.904	0.238879	27.025	13.435											100	4492.3	1341	0.298512	46.8818	16.621
																			PEG4-1 2%	1	3021.35	76.8535	0.0254368	3022.33	1.45711
																				1.58489	2969.87	87.6621	0.0295171	1874.68	1.69072
																				2.51189	2941.43	77.849	0.0264664	1171.42	1.51606
																				3.98107	2926.8	106.18	0.0362784	735.662	2.07769
																				6.30957	2928.04	92.2212	0.0314959	464.293	1.80398
																				10	2932.89	90.3326	0.0307999	293.428	1.76415
																				15.8489	2959.82	92.9744	0.0314122	186.844	1.79919
																				25.1189	2937.24	77.3109	0.026321	116.974	1.50773
																				39.8107	2929.6	87.0517	0.0297145	73.6207	1.70202
																				63.0957	2952.89	65.7693	0.0222729	46.8117	1.27593
																				100	3007.6	57.4873	0.019114	30.0815	1.09502

## Sheet: LabBook
	2	4	6	8	incredient	PEG Link	CD-Link
	33.0533	23.8967	12.73	1.56333	water	539	539
	5.36	5.58333	5.58333	5.58333	10xCB PH 7.2	580	485
	4.46667	8.93333	13.4	17.8667	thiol-reactive polymer	544	544
	4.02	4.02	4.02	4.02	Fibronectin	SLBP0436V	SLBP0436V
	13.4	11.1667	11.1667	11.1667	Cell suspension
	6.7	13.4	20.1	26.8	CD or PEG Link	565	553
	67	67	67	67	medium change nach 1 h
					Nach PEG2 65 min
					Nach CD2 55 min
	Fibronectin in CAPS saline buffer with PH range of 9.7 - 11.1
	67uL Gele wurden pipettiert und zwischen zwei hydrophoben (Sigmacode) Glasscheiben (9mm durchmesser) ausgeliert. Wartezeit war mindestens 1 h. Das Glas wurde dann abgezogen. Replikate wurden hintereinander angefertigt und beinhalten den Pipettierfehler.
	Wir ließen die Proben über Nacht in Medium Quellen, haben sie dann ausgestanzt (8mm durchmesser) und dann nach und nach gemessen.
	Gele wurden auf das Rheometer platziert, bis g=1 gepresst, zurückgefahren und dann 10% gepresst und zu unterschiedlichen Frequenzen gemessen.
																			Fehler mit Pipettierfehler
		Gel-Höhe	90% Höhe	Kraft	G'	strain	comment
	CD2-1	0.872mm	0.784mm	7.7g	1011.82	0.02	maybe 15 minutes in the air before start									CD2	599.14+-151		Error: 25.2%
	CD2-2	0.919mm	0.827mm	2.55g	531.47	0.05	airbubble
	CD2-3	0.813mm	0.731mm	1.3g	493.78	0.05
	CD2-1b	0.872mm	0.784mm	2.05g	772.17	0.05	Second round. Direct from the media
	CD4-1	1.004mm	0.900mm	6.2g	2935	0.05										CD4	2836.2+-139		Error: 5%
	CD4-2	0.941mm	0.847mm	2g	864	0.05	Schlecht. Luftblase, ecke ab und schiefe Scheibe (auf einer Seite halb so hoch wie auf der anderen)
	CD4-3	0.989mm	0.889mm	5.5g	2738	0.05	perfect shape
	CD4-2b	0.908mm	0.817mm	2.3g	1158	0.05
	CD6-1	1.034mm	0.931mm	8g	4086.6	0.05										CD6	4281.74+-544		Error: 12%
	CD6-2	0.962mm	0.866mm	8.6g	4897.04	0.05
	CD6-3	1.015mm	0.913mm	7g	3861.6	0.05
	CD8-1	1.066mm	0.959mm	8.9g	6220.89	0.05	kleine Luftblase									CD8	4903+-1195		Error: 24%
	CD8-2	1.260mm	1.134mm	7.3g	3694.24	0.05	Luft zwischen Gel und Aufsatz. Etwas große Luftblase
	CD8-3	0.774mm	0.697mm	7g	4593.9	0.05
	CD8-2b	1.252mm	1.127mm	8.3g	3891.98	0.05
	PEG2-1	0.836mm	0.752mm	2.2g	588.3	0.05										PEG2	439+-149		Error 34%
	PEG2-2	0.870mm	0.783mm	1.1g	438	0.05
	PEG2-3	0.850mm	0.765mm	1g	278.6	0.05	fail
	PEG2-3b				290.2	0.1
	PEG4-1	0.930mm	0.837mm	4.9g	1966	0.05	perfekt									PEG4	1571+-375		Error: 24%
	PEG4-2	0.900mm	0.810mm	4.3g	1527	0.05
	PEG4-3	0.921mm	0.829	2.8g	1221	0.05
	PEG4-1b	0.923mm	0.831mm	5.4g	1974	0.05	testet again because high variance but no change
	PEG6-1	0.989mm	0.890mm	6.3g	2526	0.05										PEG6	2803+-303		Error 10%
	PEG6-2	1.048mm	0.943mm	9.1g	3155	0.05
	PEG6-3	0.992mm	0.893mm	7g	2727	0.05
	PEG8-1	1.132mm	1.019mm	12.2g	4874.7	0.05										PEG8	3777+-952		Error 25%
	PEG8-2	1.032mm	0.929mm	7.6g	3277	0.05
	PEG8-3	1.012mm	0.911mm	7g	2563	0.05	strange! Repeat
	PEG8-3b	1.002mm	0.901mm	8.5g	3179.8	0.05	better
