# Supplementary material for: Mechanistically Coupled PK (MCPK) Model to Describe Enzyme Induction and Occupancy Dependent DDI of Dabrafenib Metabolism
Source: Pharmaceutics. 2022 Jan 28;14(2):310. doi: 10.3390/pharmaceutics14020310 (PMC8875124; doi:10.3390/pharmaceutics14020310)
Supplement: Supplementary file 1 [file pharmaceutics-14-00310-s001.zip › pharmaceutics-1479084-supplementary/Supplementary_Information/Supplementary_Code_4.m]

function Supplementary_Code_4     
% Title: Dabrafenib PK
% Author: Marco Albrecht
% Last change: 13.04.2018

%% clean
clear global; close all; clc; 
format shortG
%% Parameterdefinition 

%% Base model
% % %        p.VcFS  p.VpFS  p.QFS     p.kD      p.k1b     p.k1r   p.k1f     p.k1v  p.k1km  p.k2b    p.k2r   p.k2f    p.k3b   p.k3r   p.k3v   p.k3km  p.k4b    p.k4r   p.k4f   p.k4v     p.k4km   p.k6b    p.k6r      p.FU 
% % % Iteration 1.
% % x0base =[70.3     174.0   1.1618  repmat(0.5  ,1,20)  0.25692];
% % ubbase =[110      210      4       repmat(30   ,1,20)   2];
% % lbbase =[ 40      100      0.1     repmat(0.001  ,1,20)  0.01];
% % % Iteration 2.
% % %x0base =[ 44.541       115.71       2.8839       1.0715       10.016       27.345       22.005       8.6485       29.878       29.722      0.82013       7.0445       29.076       2.4575       0.8786  30        19.75       29.882        4.474       12.942       29.929       5.8219     0.087446     0.024981 ];
% % x0base =[57.982    121.46   0.80782   9.6106    8.9453    7.2592   3.1784    0.28212   19.469  16.984   3.5704    0.31116  3.5631  8.4157  0.25923   3.8554   11.215   3.8501  1.6113    1.677    7.0612   9.1349   4.0798   0.024969  ];
% % % ubbase =   2*x0base;
% % % lbbase =  0.5*x0base;
% %        p.VcFS    p.VpFS    p.QFS     p.kD      p.k1b     p.k1r    p.k1f     p.k1v    p.k1km   p.k2b    p.k2r    p.k2f     p.k3b   p.k3r   p.k3v    p.k3km    p.k4b    p.k4r   p.k4f    p.k4v     p.k4km   p.k6b    p.k6r    p.FU 
% x0base =[49.871    132.82   0.65932   4.8988    13.651    8.2981   2.5223    0.24547   28.528  31.606    6.2202   0.3288   3.667   14.045  0.13928   7.7108   5.6075   5.6073  0.80708  2.4986     14.018  8.3335   5.1627   0.021084  ];
% ubbase =   2*x0base;
% lbbase =  0.5*x0base;
% 
% %x0base =[48.138  197.49  0.47714  1.0865   9.9716  6.3649  2.5576 6.4652  28.447  13.883  0.17105  22.961  13.968  8.5979  0.51252 29.771  11.448   14.646   11.958 2.1774    5.3846  23.643  1.3125 0.015365 ];
% 
% 
% %% Ketoconazole
% % %          p.KaK  p.VcK  p.k5b    p.k5r    p.k5f    
% % % Iteration 1.
% % x0keto =[45     46     0.5      0.5    0.5];
% % ubketo =[ 200   80   repmat(30      ,1,3) ];
% % lbketo =[ 20    20   repmat(0.001   ,1,3) ];
% % % Iteration 2.
% % x0keto =[43.088        40.44       26.333      0.98065       8.4669];
% % %x0keto =[ 46.677       34.615       13.982       24.389       15.624];
% % x0keto =[29.271        30.04       19.303       1.7425];
% % % ubketo =  2*x0keto ;
% % % lbketo =0.5*x0keto ;
% x0keto =[1.8     33.676       24.366       25.101       1.9057];
% ubketo =  2*x0keto ;
% lbketo =0.5*x0keto ;
%  
% % x0keto =[89.035   42.476 28.727  5.3807  1.9402 ];
% 
% %% Enzyme Regulation
% %       p.EC         p.ET          p.kR        p.kdeg
% x0ER=[0.38388      0.18253       2.0857       4.5848];
% lbER=0.75*x0ER;
% ubER=1.25*x0ER;
% 
% %% Combine
% % Only enzyme Regulation
% % x=x0ER;
% % ub=ubER ;
% % lb=lbER ;
% % Only Dabrafenib
% % x=x0base ;
% % ub=ubbase ;
% % lb=lbbase ;
% % Dabrafenib and Ketoconazole
% %  x=[x0base x0keto ];
% %  ub=[ubbase ubketo];
% %  lb=[lbbase lbketo ];
% 
% % Full model
% x=[x0base x0keto x0ER];
% ub=[ubbase ubketo ubER];
% lb=[lbbase lbketo lbER];

%26.7.2018 Iteration
%     p.VcFS   p.VpFS   p.QFS  p.kD   p.k1b  p.k1r  p.k1f   p.k1v  p.k1km p.k2b  p.k2r   p.k2f   p.k3b  p.k3r  p.k3v   p.k3km p.k4b  p.k4r  p.k4f  p.k4v  p.k4km p.k6b  p.k6r   p.FU        p.KaK      p.VcK      p.k5b   p.k5r   p.k5f     p.EC     p.ET   p.kR   p.kdeg
x= [  50.749   182.08  0.70437 5.8128 17.685 10.464 1.7024 0.34605 44.672 45.498 4.4081  0.48455 2.0654 25.44 0.089843 8.6829 4.3275 7.7412 1.3302 2.1271 27.282 6.1124 5.0389  0.019831  0.4*3.2573  1.2*36.799  43.807  21.031  1.5*2.0833  0.45353  0.15817 1.5737 5.6991];
lb=0.6*x;
ub=1.4*x;
x= [  45.646   252.14  0.97386  7.7034 16.954 8.2132 1.5877 0.26911 46.981 34.195 3.6069 0.43599 1.2852 35.451 0.071572 6.3887 3.9648 7.4209 1.0915 1.6128 16.775 7.9456 5.514 0.018415 1.6429 49.074 57.796 26.259 2.2939 0.49659 0.17534  1.5282 10 7.6774];
%     p.VcFS   p.VpFS   p.QFS  p.kD   p.k1b  p.k1r  p.k1f   p.k1v  p.k1km p.k2b  p.k2r   p.k2f   p.k3b  p.k3r  p.k3v   p.k3km p.k4b  p.k4r  p.k4f  p.k4v  p.k4km p.k6b  p.k6r   p.FU        p.KaK      p.VcK      p.k5b   p.k5r   p.k5f     p.EC     p.ET   p.vmax p.Km   p.kdeg

x= [ 0.49659 1.4*0.17534  0.2*1.5282  5     0.4*7.6774];
lb=0.2*x;
ub=  5*x;
x= [0.6*0.45777   1.3*0.17262  0.4*1.5282   0.01*5.0702  2*0.6142];
lb=[0.2  0.16    0   0.001   0];
ub=[  1  0.2    10    10    10];
x= [0.40326      0.16413       4.1753       2.2723       5.2659];
lb=[0.2  0.14    2   0.001   0];
ub=[1.5  0.2    10    5     12];
x= [0.40232      0.16365       8.7421       4.4607       5.5365];

%    p.EC     p.ET     p.vmax   p.Km    p.kdeg   p.Ki
x= [ 0.47783  1.2*0.1603  0.2*7.9747  1.3*5.2948  0.5*6.2687   1];
lb=[0.4       0.14        0.01    0.001      0       0.01];
ub=[0.6       0.2        10      10      10      10];
%     p.ET       p.vmax      p.Km     p.kdeg     p.Ki           p.kdegRNA
x= [ 0.15746    0.01*8.559  2.5977    9.0367     0.0001*9.9984  0.1] ;
%     p.ET        p.vmax    p.Km      p.kdeg     p.Ki   p.kdegRNA
lb=[  0.14        0.01      0.001     0          0               0];
ub=[  0.25        10        10        10         10             10];
x= [0.15796       9.9177        5.033       9.9936       9.9711       6.2029];
lb=0.1*x;
ub=  10*x;
x= [ 0.15817    0.1*91.15       4.7931     48.418       51.324       62.024];
lb=[  0.14        0.01       0.001           0            0.001           0];
ub=[  0.25        100        100            100           100           100];

%     p.ET         p.vmax        p.Km        p.kdeg        p.Ki        p.kdegRNA
x= [ 0.15644       63.492       5.8369       2.9688       48.293     11.066];

%     p.ET        p.Hill  p.Kd  p.kdegRNA
x= [  0.15644      1       1     11.066      ];
lb=[  0.14        0.4    0.001    0       ];
ub=[  0.25        2      100     100      ];


x= [  0.16329       1      11.066  ];

x= [ 0.77119   0.089989       2.135 0];
% x= [ 0.77119   0.089989       2.1354   0.01];
% lb=[  0.6        0.001         0       0];
% ub=[  0.85        5           20       5];
% x= [ 0.72439      0.84742       14.265    0.0054432];
% lb=[  0.65        0.001         0       0];
% ub=[  0.8         2            20       1];
x=[ 0.70646      0.67037       9.9282   0.00012994];
%% Just plot but activate plotting=1 in function multiobjective
multiobjective(x);


%% Evolutionary multi-objective obtimization
% rng default % For reproducibility
% options = optimoptions(@gamultiobj,'Display','iter','UseParallel',true,'PopulationSize', 20*length(ub) ,'PlotFcn',{@gaplotpareto,@gaplotscorediversity, @gaplotparetodistance, @gaplotrankhist, @gaplotspread }, 'OutputFcns', @outputfunction);
% FitnessFunction = @multiobjective; % Function handle to the fitness function
% numberOfVariables = length(ub); % Number of decision variables
% A = []; % No linear inequality constraints
% b = []; % No linear inequality constraints
% Aeq = []; % No linear equality constraints
% beq = []; % No linear equality constraints
% [x,Output]  = gamultiobj(FitnessFunction,numberOfVariables,A,b,Aeq,beq,lb,ub,options);

%% genetic algorithm
% if length(x)>10
% options = optimoptions('ga','Display','iter','UseParallel',true,'PopulationSize', 20*length(ub),'PlotFcn',{@gaplotbestf, @gaplotstopping,@gaplotbestindiv }, 'OutputFcns', @outputfunctionGA);
% else
% options = optimoptions('ga','Display','iter','UseParallel',true,'PopulationSize', 100*length(ub),'PlotFcn',{@gaplotbestf, @gaplotstopping,@gaplotbestindiv }, 'OutputFcns', @outputfunctionGA);
% end
% x = ga(@multiobjective,length(x),[],[],[],[],lb,ub,[],[],options);
% display(x)

%% Simulated annealing
% options = optimoptions(@simulannealbnd,'PlotFcn',{@saplotbestf,@saplottemperature,@saplotf,@saplotstopping});
% x = simulannealbnd(@multiobjective,x,lb,ub,options);
% round(x,2,'significant')

%% fmincon
% opts = optimoptions('fmincon','Algorithm','interior-point','Display','iter');
% x = fmincon(@multiobjective,x,[],[],[],[],lb,ub,[],opts)

%% Global fminCon search 
% opts = optimoptions('fmincon','Algorithm','interior-point');
% problem = createOptimProblem('fmincon','objective',@multiobjective,'x0',x,'lb',lb,'ub',ub,'options',opts);
% gs = GlobalSearch('Display','iter','PlotFcn',{@gsplotbestf, @gsplotfunccount}) ;
% [x,f] = run(gs,problem)
% f
%%
% 
% dlmwrite('x.txt',x)
% %dlmwrite('Output.txt',Output)
% attachment1='C:\Users\marco.albrecht\Documents\University_Luxembourg\Internships\Optimata\IsraelToymodel\DabraKeto\x.txt';
% %attachment2='C:\Users\marco.albrecht\Documents\University_Luxembourg\Internships\Optimata\IsraelToymodel\DabraKeto\Output.txt';
% 
% mail = 'marco.albrecht@posteo.de';
% setpref('Internet','E_mail',mail);
% setpref('Internet','SMTP_Username',mail);
% setpref('Internet','SMTP_Password','LetThePaperPass');
% props = java.lang.System.getProperties;
% props.setProperty('mail.smtp.auth','true');
% props.setProperty('mail.smtp.socketFactory.class', 'javax.net.ssl.SSLSocketFactory');
% props.setProperty('mail.smtp.socketFactory.port','465');
% sendmail(mail,'Hello From MATLAB! Code is done','Thanks for using sendmail.',{attachment1});
% 
% 

% fprintf('The number of points on the Pareto front was: %d\n', size(x,1));
% fprintf('The number of generations was : %d\n', Output.generations);
% fprintf('The average distance measure of the solutions on the Pareto front was: %g\n', Output.averagedistance);
% fprintf('The spread measure of the Pareto front was: %g\n', Output.spread);
% % 
% system('shutdown -s')

end     
function objective = multiobjective(x)
%% Choose the modes
plotting=1;
% Plotsave=0;
% multiobjectiveOpt = 0;
% Peakweight=8;
%profile on

try %goes until the end of the code, avoid code brake down due to rare error events by infeasible parmeter combinations
%% length of Parameter vector is sufficient to know the mode
p.EnzymeRegulOnly    = 1;
p.EnzymeRegulationOn = 1;
p.KetoconazoleOn     = 1;
%objective            = zeros(1,7)        ;%Optimization output-vector
objectiveFail        = ones(1,7)*10e6   ;%search "try". 
%%

%% Parameter


% Parameter of code     p.VcFS  p.VpFS p.QFS   p.kD    p.k1b   p.k1r   p.k1f   p.k1v     p.k1km  p.k2b   p.k2r  p.k2f    p.k3v    p.k3km   p.k4b   p.k4r   p.k4f p.k4v    p.k4km  p.k6b   p.k6r  p.FU      p.KaK   p.VcK   p.k5b   p.k5r   p.k5f 
% Parameter of input    p.VcFS  p.VpFS p.QFS   p.kD    p.k1b   p.k1r   p.k1f   p.k1v     p.k1km  p.k2b   p.k2r  p.k2f    p.k3v    p.k3km   p.k4b   p.k4r   p.k4f p.k4v    p.k4km  p.k6b   p.k6r  p.FU      p.KaK   p.VcK   p.k5b   p.k5r   p.k5f    p.ET     p.kt     p.kdegRNA   
FIX                  = [37.337       153.73      0.97362       3.5109        9.326        13.41       1.7747  0.095248       119.65       53.606       10.455      0.45349      0.14058       18.556     1.8821       17.351       1.7869      0.96237       9.8721       5.7696       2.8094   0.021228         1.76       45.492       25.634       3.7024      0.94206      0.77119   0.089989       2.1354];
p.VcFS     = FIX( 1) ;
p.VpFS     = FIX( 2) ;
p.QFS      = FIX( 3) ; 
p.kD       = FIX( 4) ;
p.k1b      = FIX( 5) ;
p.k1r      = FIX( 6) ;
p.k1f      = FIX( 7) ;
p.k1v      = FIX( 8) ;
p.k1km     = FIX( 9) ;
p.k2b      = FIX(10) ;
p.k2r      = FIX(11) ;
p.k2f      = FIX(12) ;
p.k3b      = 0;
p.k3r      = 0;
p.k3v      = FIX(13) ;
p.k3km     = FIX(14) ;
p.k4b      = FIX(15) ;
p.k4r      = FIX(16) ;
p.k4f      = FIX(17) ;
p.k4v      = FIX(18) ;
p.k4km     = FIX(19) ;
p.k6b      = FIX(20) ;
p.k6r      = FIX(21) ;
p.FU       = FIX(22) ;
p.KaK      = FIX(23) ;
p.VcK      = FIX(24) ;
p.k5b      = FIX(25) ;
p.k5r      = FIX(26) ;
p.k5f      = FIX(27) ;
p.EC       = 1       ;
p.ET       = x( 1);
p.kt       = x( 2);
p.kdegRNA  = x( 3);
p.kdegE    = x( 4);


p.kp= (p.kdegRNA*p.kdegE*(p.k6r/p.k6b*p.EC)/(1 + p.k6r/p.k6b))/p.kt;
%% Always fixed parameter
p.tlag   =   0.482      ;% [h]   absorption lag-time Dabrafenib
p.Fgel   =   0.555     ;% [-]   relative bioavailability of gelatin capsule to HPMC capsule
p.Ka     =   1.88      ;% [L/h] absorption rate constant
p.CL0F   =  17.0       ;% [L/h] apparent initial clearence
p.CLindSS=  17.3       ;% [L/h] apparent inducible clearence at steady state
p.Dref   = 170.0       ;% [mg]  reference dose
p.y      =   0.927     ;% [-]   power of dependence of CLindSS on absorbed dose (LDOS X Fgel)
p.T50    =  67.3       ;% [h]   half-live of clearence induction
p.tlag   =   0.482     ;% [h]   absorption lag-time
p.VcF    =  70.3       ;% [L]   apparent volume of central compartment
p.VpF    = 174.0       ;% [L]   apparent volume of peripheral compartment
p.QF     =   3.3       ;% [L/h] apparent inter-compartmental clearence
%%%%%%%%%%%%%%%%%%%%%%%%%%%%%%%%%%%%%%%%%%%%%%%%%%%%%%%%%%%%%%%%%%%%%%%%%%%
%%%%%%%%%%%%%%%%%%%%%%%%%%%%%%%%%%%%%%%%%%%%%%%%%%%%%%%%%%%%%%%%%%%%%%%%%%%
%%%%%%%%%%%%%%%%%%%%%%%%%%%%%%%%%%%%%%%%%%%%%%%%%%%%%%%%%%%%%%%%%%%%%%%%%%%

%% Enzyme regulation
%%%%%%%%%%%%%%%%%%%%%%%%%%%%%%%%%%%%%%%%%%%%%%%%%%%%%%%%%%%%%%%%%%%%%%%%%%%
%%%%%%%%%%%%%%%%%%%%%%%%%%%%%%%%%%%%%%%%%%%%%%%%%%%%%%%%%%%%%%%%%%%%%%%%%%%
%%%%%%%%%%%%%%%%%%%%%%%%%%%%%%%%%%%%%%%%%%%%%%%%%%%%%%%%%%%%%%%%%%%%%%%%%%%
%% Regimen conditions all %%%%%%%%%%%%%%%%%%%%%%%%%%%%%%%%%%%%%%%%%%%%%%%%%
p.D             =  NaN    ;%[mg] Dabrafenib dose 
p.Dsolution     =  0      ;%     Dabrafenib given as solution (1) or HPMC (0)    
p.period        =  1      ;%     Periodic (1) or single (0) regimen         
p.DK            =  0      ;%[mg] Ketoconazole dose
p.DKt           =  0      ;%[h]  Ketoconazole dose. Time point of administration
p.tmax          = 22*24   ;%[h]  Simulation time
ts              = p.tlag:0.5:(22+ p.tlag);
%% Compare to data %%%%%%%%%%%%%%%%%%%%%%%%%%%%%%%%%%%%%%%%%%%%%%%%%%%%%%%%
% 4. Paper: Population pharmacokinetics of dabrafenib, a BRAF inhibitor: 
%           effect of dose, time, covariates, and relationship 
%           with its metabolites (2014)
%% Dabrafenib 150 mg: Simulation and data fit  %%%%%%%%%%%%%%%%%%%%%%%%%%%%
p.D             = 150      ;%[mg] Dabrafenib dose update 
[t15,ce15]=period(p)       ;%Numeric solver of the resulting time course
d150=[0 93.5	81.4	77.1	72.9	69.8	66.5	63.6	60.7	58.2	55.7	53.5	52	50	48.9	47.5	46.6	45.2	44.8	43.7	43.1	42.3	41.9	41.4	41.2	40.6	40.4	40.2	39.8	39.2	38.8	38.6	38.6	38.1	38.3	38.1	38.1	38.1	38.1	38.1	37.9 repmat(38,1,20)];
d150=d150(1:(22*2+1))      ;% Shorting data after extension (better balance during the fit)
[pks15,locs15] = findpeaks(-ce15(:,7),t15);
%% Dabrafenib 100 mg: Simulation and data fit  %%%%%%%%%%%%%%%%%%%%%%%%%%%%
if p.EnzymeRegulOnly ==1
p.D             = 100      ;%[mg] Dabrafenib dose update 
[t10,ce10]=period(p)       ;%Numeric solver of the resulting time course
d100=[0 65.3	62.8	62	61.3	59.7	58.2	57	55.5	54.1	52.4	51.6	49.7	48.7	47.7	46.6	45.4	45	44.3	43.9	43.1	42.7	42.7	42.3	41.9	41.4	41	41	40.6	40.6	39.8	40	40.4	39.8	40	39.6	39.6	39.6	39.4	39.4	39 repmat(39,1,20)]; %
d100=d100(1:(22*2+1));
[pks10,locs10] = findpeaks(-ce10(:,7),t10);
%% Dabrafenib  75 mg: Simulation and data fit  %%%%%%%%%%%%%%%%%%%%%%%%%%%%
p.D             =  75      ;%[mg] Dabrafenib dose update 
[t75,ce75]=period(p)       ;%Numeric solver of the resulting time course
d75=[0 50.4	50.8	51.8	52.2	52	51.6	50.4	49.7	48.7	47.9	47	46.2	45.2	44.4	43.5	42.9	42.7	41.9	41.9	41.4	41	40.4	40.4	39.8	40	39	39.6	38.8	38.6	38.8	38.6	38.8	38.6	38.5	38.1	38.1	38.3	38.1	37.9	38.1 repmat(38,1,20)];%
d75=d75(1:(22*2+1));
[pks75,locs75] = findpeaks(-ce75(:,7),t75);
end
%% Dabrafenib  50 mg: Simulation and data fit  %%%%%%%%%%%%%%%%%%%%%%%%%%%%
p.D             =  50      ;%[mg] Dabrafenib dose update 
[t50,ce50]=period(p)       ;%Numeric solver of the resulting time course
d50=[0  34.6	36.7	38.5	39.2	39.6	39.8	39.8	39.6	39.4	39	38.6	38.5	38.1	37.3	37.1	36.5	36.5	35.7	35.7	35.7	35.6	35.2	34.4	34.6	34.6	34.2	34.2	33.8	33.8	33.8 33.6	33.8	33.6	33.6	33.4	33.6	33.6	33.6	33.2	33.6 repmat(33.5,1,20)]; %
d50=d50(1:(22*2+1));
[pks50,locs50] = findpeaks(-ce50(:,7),t50);
%% 
try
if p.EnzymeRegulOnly ==0
 % Residuals to align data
ER=sum([ sum((d150(2:length(d150))'+ pks15*1000).^2)  sum((d50(2:length(d50))'+ pks50*1000).^2)]);
% Standard deviation to align trough concentration shape
%ERSt=mean([ std(d150(2:length(d150))'+ pks15*1000)  std(d50(2:length(d50))'+ pks50*1000) ]);
elseif p.EnzymeRegulOnly ==1
% Residuals to align data
ER=sum([ sum((d150(2:length(d150))'+ pks15*1000).^2) ;  sum((d100(2:length(d100))'+ pks10*1000).^2) ;  sum((d75(2:length(d75))'+ pks75*1000).^2) ;  sum((d50(2:length(d50))'+ pks50*1000).^2)]);
% Standard deviation to align trough concentration shape
%ERSt=mean([ std(d150(2:length(d150))'+ pks15*1000)  std(d100(2:length(d100))'+ pks10*1000)   std(d75(2:length(d75))'+ pks75*1000)   std(d50(2:length(d50))'+ pks50*1000) ]);
end
catch
ER=100000000;
%ERSt=10000;
end
%% Plotting
if plotting==1
figure(3)
set(gcf,'color','w', 'Units', 'Normalized', 'OuterPosition', [0.5, 0.5, 0.4, 0.4]);
subplot(2,2,1)
plot(locs15/24, -pks15*1000,'k',ts,d150,'ko','Linewidth',2);
title('150 mg Dabrafenib trough')
ylim([0 1.5*max(d150)])
if p.EnzymeRegulOnly ==1
subplot(2,2,2)
plot(locs10/24,-pks10*1000,'blue',ts,d100,'blue<','Linewidth',2);
title('100 mg Dabrafenib trough')
subplot(2,2,3)
plot(locs75/24,-pks75*1000,'red',ts,d75,'red+','Linewidth',2);
title('75 mg Dabrafenib trough')
end
subplot(2,2,4)
plot(locs50/24,-pks50*1000,'y',ts,d50,'y>','Linewidth',2);
title('50 mg Dabrafenib trough')
%%%%%%%%%%%%%%%%%%%%%%%%%%%%%%%
figure(4)
set(gcf,'color','w', 'Units', 'Normalized', 'OuterPosition', [0.1, 0.1, 0.4, 0.4]);
subplot(2,2,1)
plot(t50, ce50(:,2))  
hold on
plot(t15, ce15(:,2))
if p.EnzymeRegulationOn ==1
plot(t15, repmat(p.ET,length(t15),1))
end
hold off
xlim([0 48])
%ylim([0.5 1.5])
title('baseline use')
subplot(2,2,2)
plot(t50, ce50(:,22)*1000)
hold on
plot(t15, ce15(:,22)*1000)
hold off
title('transkription')
xlim([0 100])
subplot(2,2,3)
plot(t50, ce50(:,23)*1000)
hold on
plot(t15, ce15(:,23)*1000)
hold off
xlim([0 150])
title('translation')
subplot(2,2,4)
plot(t50, ce50(:,25)*1000)
hold on
plot(t15, ce15(:,25)*1000)
hold off
xlim([0 150])
title('feedback')
figure(5)
d1=subplot(2,2,1);
Y = ce50(:,[2 8 9 10 11 1])*100;  
area(d1,t50,Y)
xlim(d1,[0 48])
ylim(d1,[0 sum(max(ce15(:,[2 8 9 10 11 1])))*100])
ylabel(d1,'Relative [%]')
xticks(d1,[6 12 18 24 30 36 42 48])
xlabel(d1,'Time [h]')
title(d1,'CYP3A-Enzyme occupation 50 mg Dabra')
legend(d1,'E_B','E_{D0}','E_{DH}','E_{DC}','E_{DD}','E_{f}','Location', 'Westoutside')
legend boxoff   
clearvars Y
d2=subplot(2,2,2);
Y = ce15(:,[2 8 9 10 11 1])*100;  
area(d2,t15,Y)
xlim(d2,[0 48])
ylim(d2,[0 sum(max(ce15(:,[2 8 9 10 11 1])))*100])
ylabel(d2,'Relative [%]')
xticks(d2,[6 12 18 24 30 36 42 48])
xlabel(d2,'Time [h]')
title(d2,'CYP3A-Enzyme occupation 150 mg Dabra')
legend(d2,'E_B','E_{D0}','E_{DH}','E_{DC}','E_{DD}','E_{f}','Location', 'Westoutside')
legend boxoff   
clearvars Y
end

%% Define objective function %%%%%%%%%%%%%%%%%%%%%%%%%%%%%%%%%%%%%%%%%%%%%%
%objective(7) = sum([ER  ERSt]./[2.9487e+05       17.158]/2)  ;%Dabrafenib trough concentrations profiles

%objective = sum([ER  ERSt]./[2.9487e+05       17.158]/2)  ;%Dabrafenib trough concentrations profiles

ERT=ER/24759;
objective = (ERT  + 0.05*min([median(x)/0.43059  ERT]))/1.04999;
%objective
%% End of block
%%%%%%%%%%%%%%%%%%%%%%%%%%%%%%%%%%%%%%%%%%%%%%%%%%%%%%%%%%%%%%%%%%%%%%%%%%%
%%%%%%%%%%%%%%%%%%%%%%%%%%%%%%%%%%%%%%%%%%%%%%%%%%%%%%%%%%%%%%%%%%%%%%%%%%%
%%%%%%%%%%%%%%%%%%%%%%%%%%%%%%%%%%%%%%%%%%%%%%%%%%%%%%%%%%%%%%%%%%%%%%%%%%%
%end
%objective(7) = 0;

%% roboust run
catch
objective=objectiveFail;  %search "try". Filter rare parameter combinations with infeasible outcome
end
%% Single scalar as output if not multiobjective optimization.
% if multiobjectiveOpt == 0
% objective = sum(objective)/7.7 ;%Always normalize to relate objectives better and if normalized to 1, one sees how much the fit improves or not improves
% end
objective
%profile viewer


end
function [t2,c2]=period(p)
options = odeset('RelTol',1e-3,'AbsTol',1e-2);
warning('off','all')
% if Ketoconacole joins later to regimen
if   p.period==1
    for i = 1:floor((p.tmax+p.tlag)/12+1)
        %% 0 to p.tlag
        tspan=[((i-1)*12),((i-1)*12+p.tlag)];
        if i==1 %First dose
            c0=zeros(1,25);
            c0( 1)= (p.k6r/p.k6b*p.EC)/(1 + p.k6r/p.k6b); %analytic steady state solution w
            c0( 2)= p.EC-c0( 1);
            %Solution makes oral compartment necessary
            if p.Dsolution==1
                c0(6) = p.D;
            end
            % once daily Ketoconacole after first application at dKt. if 'i' is odd, give drug
            if p.DKt <= tspan(1)
                if mod(i,2)==1
                    c0(3) =  p.DK;
                end
            end
            c2=c0;
            t2=0;
        else % following doses
            c0=[c2(end,1)  c2(end,2) c2(end,3) c2(end,4) c2(end,5) c2(end,6) c2(end,7) c2(end,8) c2(end,9) c2(end,10) c2(end,11) c2(end,12) c2(end,13) c2(end,14) c2(end,15) c2(end,16) c2(end,17) c2(end,18) c2(end,19) c2(end,20) c2(end,21) c2(end,22) c2(end,23) c2(end,24) c2(end,25) ];
            % Solution makes oral compartment necessary
            if p.Dsolution==1
                c0(6) = c2(end,6) + p.D;
            end
            % once daily Ketoconacole after first application at dKt. if 'i' is odd, give drug
            if p.DKt <= tspan(1)
                if mod(i,2)==1
                    c0(3) = c2(end,3)+ p.DK;
                end
            end
        end
        [t22,c22] = ode15s(@dabra,tspan,c0,options,p);
        t2=[t2(1:end-1)  ; t22];
        c2=[c2(1:end-1,:); c22];
        %% p.tlag to 12h
        tspan=[((i-1)*12+p.tlag),( i*12)];
        c0=[c2(end,1)  c2(end,2) c2(end,3) c2(end,4) c2(end,5) c2(end,6) c2(end,7) c2(end,8) c2(end,9) c2(end,10) c2(end,11) c2(end,12) c2(end,13) c2(end,14) c2(end,15) c2(end,16) c2(end,17) c2(end,18) c2(end,19) c2(end,20) c2(end,21) c2(end,22) c2(end,23) c2(end,24) c2(end,25) ];
        [t22,c22] = ode15s(@dabra,tspan,c0,options,p);
        t2=[t2(1:end-1)  ; t22];
        c2=[c2(1:end-1,:); c22];
    end
else
    %% 0 to p.tlag
    tspan=[0 ,   p.tlag];
    c0=zeros(1,25);
    c0( 1)= (p.k6r/p.k6b*p.EC)/(1 + p.k6r/p.k6b); %analytic steady state solution with
    c0( 2)= p.EC-c0( 1);
    c0(3)=p.DK;
    if p.Dsolution==1
        c0(6)=p.D;
    end
    c2=c0;
    t2=0;
    [t22,c22]   = ode15s(@dabra,tspan,c0,options,p);
    t2=[t2(1:end-1)  ; t22];
    c2=[c2(1:end-1,:); c22];
    %% p.tlag to 12h
    tspan=[p.tlag ,p.tmax];
    c0=[c2(end,1)  c2(end,2) c2(end,3) c2(end,4) c2(end,5) c2(end,6) c2(end,7) c2(end,8) c2(end,9) c2(end,10) c2(end,11) c2(end,12) c2(end,13) c2(end,14) c2(end,15) c2(end,16) c2(end,17) c2(end,18) c2(end,19) c2(end,20) c2(end,21) c2(end,22) c2(end,23) c2(end,24) c2(end,25) ];
    [t22,c22]   = ode15s(@dabra,tspan,c0,options,p);
    t2=[t2(1:end-1)  ; t22];
    c2=[c2(1:end-1,:); c22];
end
end
function [CsK]=interpol(tK, t2, c2,nu)
try
    IDXK=zeros(length(tK),8);
    IDXK(:,5)=tK;
    for i=1:length(tK)
        IDXK(i,1:4)= [length(t2(t2<=tK(i))) length(t2(t2<=tK(i)))+1  t2(length(t2(t2<=tK(i)))) t2(length(t2(t2<=tK(i)))+1)];
    end
    IDXK(:,6:7)=[c2(IDXK(:,1),nu) c2(IDXK(:,2),nu)];
    IDXK(:,8)=IDXK(:,6)+(IDXK(:,7)-IDXK(:,6))/(IDXK(:,4)-IDXK(:,3)) *(IDXK(:,5)-IDXK(:,3)); %linear interpolation
    CsK=1000*IDXK(:,8)' ;
catch
    CsK=100000; %punish
end
end
 function dcdt=dabra(t,c,p)
%% Fixed Dabrafenib parameters
if p.Dsolution==1
    p.VcF    =   p.VcFS    ;% [L]   apparent volume of central compartment.
    p.VpF    =   p.VpFS    ;% [L]   apparent volume of peripheral compartment.
    p.QF     =   p.QFS     ;% [L/h] apparent inter-compartmental clearence.
else
    if           t < p.tlag
        Term   = 0;
    else
        if p.period ==1
            Term   = 0;
            nmax = floor(p.tmax/12);%maximal num of cycles
            n = min([floor((t-p.tlag)/12) nmax]);
            for  i = 1:(n+1)
                Term = Term + exp( -p.Ka*(t-(i-1)*12-p.tlag));
            end
        else
            Term = exp( -p.Ka *(t-p.tlag));
        end
    end
end
ClFind =  p.CLindSS*(p.D*p.Fgel/p.Dref)^p.y *(1-exp(-log(2)*t/p.T50));  % inducible clearence
ClF    =  p.CL0F + ClFind; % plus oral clearence

%% Reaction terms
% Michaelis Menten
CYP2C8  = p.k1v*c(07)/(p.k1km+c(07))                             ;% If product inhibition(p.k1v*c( 7)/p.k1km)/(1+(c( 7)/p.k1km)+(c( 7)/p.k1Im)) 
PHmm    = p.k3v*c(13)/(p.k3km+c(13))                             ;% DC->DD Lysosom/H30+ dependend
CYP2C19 = p.k4v*c(14)/(p.k4km+c(14))                             ;
% Enzyme occupation with dabrafenib metabolit
D0use   = p.k1b*c(1)*c( 7) - p.k1r*c( 8) - p.k1f*c( 8) ;   
DHuse   = p.k2b*c(1)*c(12) - p.k2r*c( 9) - p.k2f*c( 9) ;
%DCuse   = p.k3b*c(1)*c(13) - p.k3r*c(10)               ; %product inhibition sensitivity analysis says no 
DDuse   = p.k4b*c(1)*c(14) - p.k4r*c(11) - p.k4f*c(11) ;
Buse    = p.k6b*c(1)       - p.k6r*c(2)                ;
% Ketoconazole available
if p.KetoconazoleOn == 1
Keton   = p.k5b*c(1)*c(4)  - p.k5r*c(5)  - p.k5f*c(5)  ;
else
Keton  = 0;
end
%% CYP3A concentration and Baseline use
dcdt( 1) =  p.kt*c(22)-p.kdegE*c(1)  -D0use -DHuse  -DDuse -Buse - Keton                                                                      ;%  d[E_f]dt    + (-min((c( 2)-p.ket),0))*p.kep -  c( 1)*p.ked            
dcdt( 2) =                                     Buse                                                                                                                             ;%  d[E_B]dt  baseline use of active enzyme   
%% Ketoconazole
if p.KetoconazoleOn == 1
dcdt( 3) =   - p.KaK*c(3)                                                                                                                                                       ;%  d[K_oral]   
dcdt( 4) =     p.KaK*c(3)/p.VcK                                                                                            - p.k5b*c(1)*c(4) + p.k5r*c(5)                       ;%  d[Kc]                                   
dcdt( 5) =                  Keton                                                                                                                                               ;%  d[E_K]dt    
else
dcdt( 3) = 0                                                                                                                                                                    ;%  d[K_oral]   
dcdt( 4) = 0                                                                                                                                                                    ;%  d[K_c]                                   
dcdt( 5) = 0                                                                                                                                                                    ;%  d[E_K]dt       
end
%% Dabrafenib solution radioactive (neclect p.FU because it is faster metabolized than excreted)
if p.Dsolution==1
dcdt( 6) =  - p.kD*c(6)                                                                                                                                                         ;%  d[D_0oral]dt  
dcdt( 7) =    p.kD*c(6)/p.VcF        - p.QF/p.VcF*(c(7)-c(18))  - CYP2C8                                                   - p.k1b*c(1)*c( 7)  + p.k1r*c( 8)                    ;%  d[D_0c]dt             
dcdt( 8) =                  D0use                                                                                                                                               ;%  d[E_D0]dt
%% Dabrafenib pill                  (neclect p.FU because it is faster metabolized than excreted)
else
dcdt( 6) =    p.Ka*p.D*Term/(p.VcF) - p.QF/p.VcF*(c(6)-c(18))  - ClF*c(6)/p.VcF                                                                                                 ;%  d[D_0c-paper]dt
dcdt( 7) =    p.Ka*p.D*Term/(p.VcF) - p.QF/p.VcF*(c(7)-c(18))  - CYP2C8                                                    - p.k1b*c(1)*c( 7)  + p.k1r*c( 8)                    ;%  d[D_0c-model]dt
dcdt( 8) =                  D0use                                                                                                                                               ;%  d[E_D0]dt
end
%% Dabrafenib Metabolites 
dcdt( 9) =                  DHuse                                                                                                                                               ;%  d[E_DH]dt
dcdt(10) =  0;               %DCuse                                                                                                                                               ;%  d[E_DC]dt    
dcdt(11) =                  DDuse                                                                                                                                               ;%  d[E_DD]dt
dcdt(12) = - p.FU*c(12)             - p.QF/p.VcF*(c(12)-c(19)) + CYP2C8                                                   - p.k2b*c(1)*c(12)  + p.k2r*c( 9)  + p.k1f*c( 8)      ;%  d[D_Hc]dt  
dcdt(13) = - p.FU*c(13)             - p.QF/p.VcF*(c(13)-c(20))            - PHmm                                                                             + p.k2f*c( 9)      ;%  d[D_Cc]dt   DC->DD Lysosom/H30+ dependend  - p.k3b*c(1)*c(13)  + p.k3r*c(10)
dcdt(14) = - p.FU*c(14)             - p.QF/p.VcF*(c(14)-c(21)) - CYP2C19  + PHmm                                          - p.k4b*c(1)*c(14)  + p.k4r*c(11)                     ;%  d[D_Dc]dt
dcdt(15) = - p.FU*c(15)                                        + CYP2C19                                                                                     + p.k4f*c(11)      ;%  d[M   ]dt
%% Excretion of dabrafenib
dcdt(16) =   p.FU*(c(12)+c(13)+c(14)+c(15))                                                                                                                                     ;% d[U]d excretion
%% peripheral compartment 
dcdt(17) =                            p.QF/p.VpF*(c( 6)-  c(17)) ;% d[D_0p]dt peripheral compartment of D0_oral or D0_c paper c( 6) 
dcdt(18) =                            p.QF/p.VpF*(c( 7) - c(18)) ;% d[D_0p]dt peripheral compartment of D0 c( 7)
dcdt(19) =                            p.QF/p.VpF*(c(12) - c(19)) ;% d[D_Hp]dt peripheral compartment of DH c(11)
dcdt(20) =                            p.QF/p.VpF*(c(13) - c(20)) ;% d[D_Cp]dt peripheral compartment of DC c(13)
dcdt(21) =                            p.QF/p.VpF*(c(14) - c(21)) ;% d[D_Dp]dt peripheral compartment of DD c(14)   
%% Enzyme regulation 
dcdt(22) =  (-min((c( 2)-p.ET),0)+p.kp)  - p.kdegRNA*c(22)                ;%  EmRNA       p.ET       = x(30);p.k7       = x(31); 
dcdt(23) =  0                                                             ;%  Eprot
dcdt(24) =  0                                                             ;%  R1
dcdt(25) =  0                                                             ;%  R2  
%%   
dcdt = dcdt';   % important! - transposes the solution vector
end       
function [state, options,optchanged] = outputfunction(options,state,flag)

%displays the function eval value at each iteration. You can change this
%disp(state.FunEval);
optchanged = false;
switch flag
   case 'init'
%         disp('Starting the algorithm');
    case {'iter','interrupt'}
%         disp('Iterating ...')
    if rem(state.Generation,10) == 0 % save all 5
    P=state.Population;
    S=state.Score;
    filename=join([num2str(state.FunEval) '.mat']);
    save(filename, 'P', 'S')
    end
    case 'done'
%         disp('Performing final task');
end
end
function [state, options,optchanged] = outputfunctionGA(options,state,flag)

%displays the function eval value at each iteration. You can change this
%disp(state.FunEval);
optchanged = false;
switch flag
   case 'init'
%         disp('Starting the algorithm');
    case {'iter','interrupt'}
%         disp('Iterating ...')
    if rem(state.Generation,10) == 0 % save all 5
    P=state.Population;
    filename=join([num2str(state.FunEval) '.mat']);
    save(filename, 'P')
    end
    case 'done'
    P=state.Population;
    filename=join([num2str(state.FunEval) '.mat']);
    save(filename, 'P')
end
end
